# Supplementary material for: Transcriptome Analysis of the Influence of High-Pressure Carbon Dioxide on Saccharomyces cerevisiae under Sub-Lethal Condition
Source: J Fungi (Basel). 2022 Sep 27;8(10):1011. doi: 10.3390/jof8101011 (PMC9605315; doi:10.3390/jof8101011)
Supplement: Supplementary file 1 [file jof-08-01011-s001.zip]

Archive with 1 entries (1 files):
- jof-1886112-supplementary.pdf
